# Supplementary material for: Bifidobacterium breve and Bifidobacterium longum Attenuate Choline-Induced Plasma Trimethylamine N-Oxide Production by Modulating Gut Microbiota in Mice
Source: Nutrients. 2022 Mar 14;14(6):1222. doi: 10.3390/nu14061222 (PMC8950610; doi:10.3390/nu14061222)
Supplement: Supplementary file 1 [file nutrients-14-01222-s001.zip]

Archive with 1 entries (1 files):
- nutrients-1556429-supplementary.pdf
